# Supplementary material for: Phytochemical Analysis and Phytometabolomic Profiling of Ficus lindsayana Leaf Extract with Evaluation of Antioxidant, Anti-Inflammatory, Cyto- and Genotoxic Activities
Source: Int J Mol Sci. 2025 Sep 25;26(19):9374. doi: 10.3390/ijms26199374 (PMC12524440; doi:10.3390/ijms26199374)
Supplement: Supplementary file 1 [file ijms-26-09374-s001.zip]

Archive with 1 entries (1 files):
- ijms-3871345-SI.pdf
